# Supplementary material for: Influence of the Apelinergic System on Conduction Disorders in Patients after Myocardial Infarction
Source: J Clin Med. 2023 Dec 10;12(24):7603. doi: 10.3390/jcm12247603 (PMC10744328; doi:10.3390/jcm12247603)
Supplement: Supplementary file 1 [file jcm-12-07603-s001.zip]

Archive with 1 entries (1 files):
- jcm-2711878-supplementary.pdf
